# Supplementary material for: The effects of using an active workstation on executive function in Chinese college students
Source: PLoS One. 2018 Jun 7;13(6):e0197740. doi: 10.1371/journal.pone.0197740 (PMC5991683; doi:10.1371/journal.pone.0197740)
Supplement: S1 Dataset — (CSV) [file pone.0197740.s001.csv]

Subject	back_0_RT_1	back_0_RT_2	back_0_RT_3	back_0_RT_4	back_0_Accuracy_1	back_0_Accuracy_2	back_0_Accuracy_3	back_0_Accuracy_4	back_1_RT_1	back_1_RT_2	back_1_RT_3	back_1_RT_4	back_1_Accuracy_1	back_1_Accuracy_2	back_1_Accuracy_3	back_1_Accuracy_4	back_2_RT_1	back_2_RT_2	back_2_RT_3	back_2_RT_4	back_2_Accuracy_1	back_2_Accuracy_2	back_2_Accuracy_3	back_2_Accuracy_4	Stroop_Incongruent_RT_1	Stroop_Incongruent_RT_2	Stroop_Incongruent_RT_3	Stroop_Incongruent_RT_4	Stroop_Incongruent_Accuracy_1	Stroop_Incongruent_Accuracy_2	Stroop_Incongruent_Accuracy_3	Stroop_Incongruent_Accuracy_4	Stroop_Congruent_RT_1	Stroop_Congruent_RT_2	Stroop_Congruent_RT_3	Stroop_Congruent_RT_4	Stroop_Congruent_Accuracy_1	Stroop_Congruent_Accuracy_2	Stroop_Congruent_Accuracy_3	Stroop_Congruent_Accuracy_4	MoreTrials_RT_1	MoreTrials_RT_2	MoreTrials_RT_3	MoreTrials_RT_4	MoreTrials_Accuracy_1	MoreTrials_Accuracy_2	MoreTrials_Accuracy_3	MoreTrials_Accuracy_4	OddTrials_RT_1
1	.874073661883207	.989407255924258	.808920117723675	.7961	1	.944444444444444	1	1	1.25556189631849	1.02313052894048	1.00349389011737	.90454	1	.972222222222222	.944444444444444	.97222	3.7995880075614	2.301438831434	1.37910723102889	1.12173	.75	.805555555555556	.861111111111111	.75	1.03762905284424	1.19854951166815	1.181783787081	.88821	1	.944444444444444	1	1	.81462698943991	.957331810264603	1.09795968234297	.76521	.944444444444444	1	1	1	.885444823954458	.802332854793804	.7767501355479	.69626	1	.96875	1	1	1.0717001346134
2	.966219514818578	.913841225931214	.955675661301939	1.18266	.972222222222222	1	.972222222222222	1	.98889244810885	.973071956858298	.949151069911346	.96812	1	1	1	.94444	1.31483045418281	1.59121247845016	1.73927220088606	1.12233	.833333333333333	.722222222222222	.805555555555556	.77778	.787349156275418	.894521055131918	.710942308899879	.68511	1	1	.916666666666667	1	.616241548482018	.821133864073393	.607542795321529	.57029	.944444444444444	1	1	1	.853755885174905	.758925321784773	.844635381475655	.64142	1	.96875	.96875	.96875	1.06510877083201
3	.830102661291474	.735212994960117	.793920222753918	.77322	.805555555555556	.972222222222222	1	1	.763327400266361	.717469216300136	.777625496662545	.78015	.972222222222222	1	.972222222222222	1	.983135230890993	1.00097074267008	.914159408212678	.95792	.694444444444444	.833333333333333	.666666666666667	.77778	.549263737961559	.564945974305576	.553380722580995	.4995	.972222222222222	.944444444444444	.916666666666667	1	.46665487483713	.62563475739282	.570881309469567	.45966	1	1	1	1	.493118375386985	.477574124505736	.509779528345462	.50808	.96875	1	.96875	.9375	.594042094227916
4	.746581293779147	.71160960313379	.791800371772196	.95418	1	1	1	1	.984616274843575	.886537289513298	.795774297206663	.93639	1	1	1	1	1.45831710176491	1.21742480181092	1.63644788495892	1.5469	.833333333333333	.888888888888889	.75	.77778	.763713893839546	.782988086210834	.674473769191536	.76859	1	.972222222222222	1	1	.808737697493699	.708761328159097	.637390594903587	.74948	1	1	1	1	.782327467039067	.847112846770642	.798389640985988	.8719	1	1	1	1	1.01227109165848
5	.69533531027264	.530169858251207	.635187174504002	.67281	.972222222222222	.972222222222222	1	.94444	.843227986770216	.73723273538053	.610103268085772	.6056	.833333333333333	.888888888888889	.888888888888889	.94444	1.16895442188899	.804230620838805	.867530921383554	.71055	.666666666666667	.638888888888889	.75	.77778	1.47787291137178	.707279196283909	.731647967800705	.66565	.972222222222222	.944444444444444	1	.97222	.967508008186188	.604704259881853	.60680839007384	.58396	1	1	1	1	.605508257329348	.644367243996385	.582950198771869	.55592	.9375	.96875	1	.96875	.814289336809452
6	.737277471615622	.648226433750501	.59089398787829	.64103	.944444444444444	.972222222222222	1	1	.854563454263068	.905156818179724	.781559630820993	.81321	.944444444444444	.916666666666667	1	.97222	.993713822972495	1.06026763790416	.952252046855089	.95429	.722222222222222	.861111111111111	.75	.77778	.627156105657276	.656055696822781	.58843479930753	.67691	1	.972222222222222	1	.91667	.551415161511007	.602123805496376	.569522130652331	.61184	1	1	1	.94444	.623348716879264	.657212932695984	.606184185169695	.62684	.96875	1	1	1	.858418165989626
7	.76691328156691	.71768258116208	.898893658304707	.88297	1	1	1	1	.779031536488522	.752394262316456	.89194170279367	.7855	.972222222222222	1	1	1	.913906216005368	.750082102898482	1.25373785687871	.88713	.805555555555556	.861111111111111	.777777777777778	.77778	.642937756000417	.589566283857696	.812074797565493	.69491	.972222222222222	.972222222222222	.888888888888889	.91667	.506599808339767	.540138413783603	.709159045179926	.55043	1	1	1	1	.520041633537858	.561917121147417	.626839595657565	.49426	.90625	.96875	.96875	.9375	.531818486969314
8	.616623946954658	.602813334625049	.607620499176038	.8817	1	.944444444444444	1	.88889	.627300053958606	.678219505110772	.689766000791375	.81237	.972222222222222	.972222222222222	1	.97222	.796590940832781	.86582405960467	.963920117359117	1.01534	.805555555555556	.833333333333333	.694444444444444	.61111	.624945825907667	.694383500350442	.688418704114156	.92803	.888888888888889	.944444444444444	.972222222222222	.91667	.583935246450387	.6251569057721	.63936451786948	.72623	1	1	1	1	.5560925611735	.62276128090889	.67412029942534	.71906	.90625	1	.9375	.96875	.757914737830106
9	.895752646426748	.758583323211901	.752607286070189	.72117	.944444444444444	1	1	1	.77372778057664	.774827179456932	.749000613975416	.71966	.916666666666667	1	.916666666666667	1	.721015426184749	.728573039891974	.853659750476557	.74409	.805555555555556	.888888888888889	.805555555555556	.66667	1.01294050663839	.848622546476286	.804458315836706	.68599	1	.972222222222222	1	.94444	1.07694782021119	.874245069371278	.642240981332078	.70582	1	1	.944444444444444	.94444	.742582358368964	.714296679536346	.601308921308373	.59932	.90625	1	.9375	.96875	1.19002463591225
10	.713171014437585	1.13312912759203	.633520241857898	.83355	1	1	1	1	.848235991146769	.948136952459916	.610400534964558	.86746	1	.888888888888889	1	1	1.32911089580397	1.04092875072901	1.16148651477447	1.39341	.833333333333333	.833333333333333	.75	.75	.662165173300676	.784261858514381	.664277260348172	.62088	.972222222222222	.972222222222222	.944444444444444	1	.562050017975354	.608222769735019	.595239785499062	.62583	1	1	1	.94444	.567163563204332	.585761290916707	.576139890740251	.5934	.96875	.96875	1	1	.788242632669579
11	.833232986646989	.688629259116068	.719161014486518	.82486	.888888888888889	.972222222222222	.944444444444444	1	.944933525306018	.692174067785446	.721702126912229	.75319	1	.972222222222222	.916666666666667	1	1.0820496080689	.785107723728288	.984247020946997	1.04439	.805555555555556	.888888888888889	.666666666666667	.77778	.741711477299557	.623913616220105	.769412232989756	.78426	.972222222222222	1	1	1	.661434433125477	.605431692079745	.712896129310442	.63341	1	1	.888888888888889	1	.930355979257001	.693129489351122	.63614760555356	.66913	.96875	.96875	.9375	.96875	.973993037197943
12	.75751530445349	.720588371364607	.78024469280111	.72046	1	1	.972222222222222	.97222	.728848019398154	.748472165843446	.742982310799157	.7209	.972222222222222	.777777777777778	.972222222222222	.97222	.777726346914682	.822210212212263	.802897836392125	.83777	.694444444444444	.861111111111111	.722222222222222	.66667	.749252176872687	.871025750229213	.727706760426776	.96215	.916666666666667	.972222222222222	.944444444444444	.88889	.669246010003715	.874465572473127	.669013138627634	.72955	.944444444444444	.944444444444444	1	1	.634364352630655	.857095788214792	.710174635023577	.66372	.96875	1	1	1	.752296126265719
13	.614288796570488	.780548091829082	.664618791676023	.78904	1	1	.972222222222222	.97222	.755135627395551	.790070815192949	.852111436155004	.61787	1	1	.972222222222222	1	1.22225682880122	1.36932241848748	1.15261707932869	1.11639	.75	.833333333333333	.75	.77778	.795939276738662	.661020985701018	.582704925948444	.55778	1	1	1	1	.733828647624856	.569890845295352	.515900890304086	.51135	1	1	1	1	.657008365822549	.657019594327721	.533545717968082	.52549	1	1	1	1	.75022738725238
14	.60045466484088	.887040891418893	.646324128404053	.61134	.944444444444444	.944444444444444	.972222222222222	.97222	.697600143243714	.799398170154139	.607908457446481	.6314	.944444444444444	1	.944444444444444	.94444	.702574633909131	.69452879755646	.626974337203946	.62443	.777777777777778	.583333333333333	.694444444444444	.61111	.625541235727724	.679304743328076	.565330287376936	.52624	1	1	.944444444444444	1	.593289856294481	.843843664908794	.562296710830803	.47218	1	1	1	1	.655767281139561	.736326776222285	.632391657512926	.60487	.96875	.96875	1	1	.928328662026615
15	.511419701949409	.572002027712491	.583080943137045	.56631	1	1	1	1	.605959524361727	.652060049374187	.646545218976422	.56925	1	1	1	1	.685272043244267	.984854584461169	.66559115486517	.70282	.805555555555556	.888888888888889	.75	.77778	.658137779572927	.666961813139399	.736009156431666	.60597	1	1	1	1	.599080320337736	.578283736031153	.762094354677376	.5363	1	1	1	1	.690018889141356	.572677191781622	.579373683274753	.60172	1	1	1	.96875	.659376757092105
16	.59109859880199	.616730318497705	.797718426445499	.85437	.972222222222222	.944444444444444	1	.97222	.642250771598709	.687219684173114	.85374414088114	.86293	1	1	.944444444444444	.97222	.736247825563219	.747322372463613	.654826842940464	.97067	.805555555555556	.777777777777778	.75	.63889	.592687975117264	.655981308076257	.628948943075051	.72751	1	1	1	.97222	.548192940547273	.701027781044912	.609541785114238	.61948	.944444444444444	1	1	.94444	.647622065404903	.631595275445307	.637291612732952	.74151	.96875	.96875	.9375	.9375	.703628422188558
17	.719012870095361	.649192261102144	.572821638952721	.60418	.861111111111111	.972222222222222	1	.94444	.646348530549504	.647778038624286	.616278632759026	.55474	.694444444444444	.972222222222222	1	1	.809978043319966	.89324196692097	.756131091961126	.96807	.666666666666667	.888888888888889	.722222222222222	.72222	.908385333509917	.933978028444269	.842252804156386	.81811	.972222222222222	.916666666666667	.944444444444444	1	.744846173879422	.729694786654565	.800500590200601	.60813	1	1	1	1	.776940744254944	.724332974510617	.662725723754193	.599	.96875	1	.96875	1	.855230004284067
18	.649675408792165	.804294827580129	.627832441652168	.83388	1	1	1	1	.684642800272236	.808541878865476	.58785963389932	.75746	.944444444444444	1	.944444444444444	.91667	.681908183055283	.879513365053248	.606616821583076	.7729	.805555555555556	.888888888888889	.777777777777778	.77778	.707789746976535	.626067419675463	.668617739995372	.66444	.916666666666667	.972222222222222	.944444444444444	.97222	.55047515890975	.51253219054585	.518960716409816	.48807	1	.944444444444444	1	1	.499250863460475	.582537463233166	.499100849501701	.50362	.96875	.9375	.90625	.9375	.526767808285513
19	.654437651618436	.618091869170409	.804798123853592	.61802	1	1	1	1	.654438338568272	.610399434438376	.92674838580812	.66298	1	1	.972222222222222	1	1.32602731371783	.906971200808281	1.75942597173788	1.23967	.833333333333333	.888888888888889	.75	.77778	.758137779572927	.693779894977019	.736009156431666	.67138	.944444444444444	1	1	.94444	.699080320337736	.584993209481278	.662094354677376	.64443	1	1	1	1	.638037973827068	.674188653160854	.732688400770712	.56784	.96875	1	1	1	.740370381648518
20	.765233655304959	.853077785681105	.748928096009574	.87729	1	1	1	1	.821601520732252	.944376919470314	.852991700987332	.90017	1	.972222222222222	.944444444444444	1	1.62271859973165	1.95503945854014	1.65673600722867	1.92725	.777777777777778	.75	.777777777777778	.66667	.598223431052045	.797214897365646	.801160729331766	.88029	.972222222222222	.972222222222222	.972222222222222	.94444	.544972366646915	.675365136580594	.695696828899802	.89847	1	1	1	1	.648001565699815	.705292663700675	.743884467206954	.6549	.96875	.96875	.96875	.96875	.695385706167144
21	.770426355515762	.776907826583031	.723793023967624	.77256	.944444444444444	1	1	.97222	.875491074189389	.778709627105855	.845361172903924	.77317	.972222222222222	.972222222222222	.944444444444444	.97222	1.71834617500685	1.22510389001561	1.14282090037078	.97876	.777777777777778	.861111111111111	.694444444444444	.77778	1.12515364142342	.741284910990443	.706007400285065	.77824	.944444444444444	1	.916666666666667	1	.644958817613466	.639262219489966	.659195879817061	.74665	1	1	1	1	.651709599114838	.66876600168689	.703035819857178	.68978	.96875	1	1	1	.74454607129519
22	.81241646737908	.819600257210873	.677672238981662	.80162	1	.972222222222222	1	1	.815301442809869	.88839491337098	.679441701109883	.8524	1	1	.833333333333333	1	.948846224009887	1.07751571600804	.824017160866384	.91305	.833333333333333	.861111111111111	.75	.77778	.531353433002045	.751085423424633	.503249174595112	.55608	.972222222222222	.833333333333333	.944444444444444	.97222	.53711509323653	.531795938369922	.420070071840504	.47998	1	.944444444444444	1	1	.5094065805024	.573174831220968	.511914035701921	.50626	1	.96875	1	1	.617628217016318
23	.84429758327638	.635342951016759	.840173443281351	.65365	1	1	.972222222222222	1	.816536227470755	.630881040467001	1.06915913797113	.66339	1	.944444444444444	.972222222222222	.97222	1.02891378088195	.683380285326469	1.20284533978298	.77304	.833333333333333	.888888888888889	.777777777777778	.77778	.657209007108274	.632962974192601	.719081103523624	.61756	.972222222222222	.972222222222222	1	.94444	.556068099142673	.54502010178597	.630130171277819	.50679	1	1	1	.94444	.597094794939039	.549973033073911	.605247385381517	.56076	1	1	.96875	1	.685942628297198
24	.871103183249943	.928004219691502	.818560561792563	.9541	1	1	1	1	.897106055173531	.940660814078809	.885511215481933	.98156	1	1	1	1	1.0925163359239	1.1719095367492	1.58348437065595	1.72611	.833333333333333	.888888888888889	.777777777777778	.77778	.796789272885589	.768620802319169	.792810479246934	.79205	1	.972222222222222	1	1	.658960155515362	.687568137286386	.758166544928422	.7974	1	1	1	1	.637158974899649	.634887155909382	.724018029795843	.77013	1	1	.96875	.96875	.763331163030671
[truncated: 19 more columns]
